# Supplementary material for: Methyl Jasmonate Protects the PS II System by Maintaining the Stability of Chloroplast D1 Protein and Accelerating Enzymatic Antioxidants in Heat-Stressed Wheat Plants
Source: Antioxidants (Basel). 2021 Jul 28;10(8):1216. doi: 10.3390/antiox10081216 (PMC8388886; doi:10.3390/antiox10081216)
Supplement: Supplementary file 1 [file antioxidants-10-01216-s001.zip]

Archive with 1 entries (1 files):
- antioxidants-1279921-supplementary.pdf
